# Supplementary material for: Hippo–YAP/TAZ signalling coordinates adipose plasticity and energy balance by uncoupling leptin expression from fat mass
Source: Nat Metab. 2024 May 29;6(5):847–60. doi: 10.1038/s42255-024-01045-4 (PMC11136666; doi:10.1038/s42255-024-01045-4)
Supplement: Supplementary file 3 — Source data for Supplementary Figs. 1–4. [file 42255_2024_1045_MOESM3_ESM.xlsx]

## Sheet: Sup Fig2A
	Sup Fig2A
	Con	iAKO
	24.2	25.9
	26.8	26.7
	24.7	26.7
	26.5	29.4
	26.5	30.19

## Sheet: Sup Fig2B
	Sup Fig2B
		Con					iAKO
	Light	4053.93	3927.04	4339.65	3560.59	3953.29	4846.41	5361.94	4488.62	3789.8	5641.71
	Dark	4901.98	4456.49	5214.84	4505.68	4979.03	5455.92	6210.8	5461.18	4969.81	6731.56

## Sheet: Sup Fig3A
	Sup Fig3A
	SVF
	LncOb	Con			AKO
	Undiff	0.63	2.17	0.2	1.85	0.32	0.05
	Differentiated	4.56	5.71	3.59	4.78	6.03	6.74
	Lep	Con				AKO
	Undiff	1.03526	0.964743	1.03526	0.964743	16.0499	11.1553	12.2838	8.53771
	Differentiated	32.2301	29.4981	36.4596	33.3692	443.011	435.133	315.658	310.044

## Sheet: Sup FIg3B
	Sup FIg3B
	C3H10T1/2
	LncOb	GFP			TAZ4SA
	Undiff	0.19	0.53	2.28	0.34	1.95	0.16
	Differentiated	8.71	6.33	6.74	9.84	6.7	6.68
