# Supplementary material for: Hippo–YAP/TAZ signalling coordinates adipose plasticity and energy balance by uncoupling leptin expression from fat mass
Source: Nat Metab. 2024 May 29;6(5):847–60. doi: 10.1038/s42255-024-01045-4 (PMC11136666; doi:10.1038/s42255-024-01045-4)
Supplement: Supplementary file 4 — Statistical source data. [file 42255_2024_1045_MOESM4_ESM.xlsx]

## Sheet: Fig1c
Fig1C
	Con						AKO
Pparg	0.852347	0.762947	0.776609	1.30924	1.20343	1.09543	0.226918	0.168366	0.140817	0.260577	0.083002
Cebpa	0.909566	0.863778	0.691618	1.5452	0.98048	1.00936	0.20873	0.191734	0.172417	0.199466	0.145582
Plin1	0.799849	0.711882	0.65323	1.0646	1.32601	1.44443	0.020495	0.024077	0.020809	0.035524	0.009704
Fabp4	0.950975	0.838143	0.801619	1.3325	1.05958	1.01719	0.105917	0.07728	0.070736	0.123083	0.049279
Fasn	0.789935	0.737634	0.489578	1.87074	1.02778	1.08434	0.028521	0.022474	0.02685	0.035286	0.018012
Acc1	0.877119	0.87419	0.593436	1.64665	1.02893	0.979676	0.055352	0.047931	0.050758	0.060585	0.064514

## Sheet: Fig1h
	Fig1h
	Con	iAKO
	22.2	19
	22.5	22.3
	24.8	18.2
	22.2	19.6
	22.6	19.6

## Sheet: Fig1i
	Fig1i
	Con	iAKO
	4.71618	2.17438
	7.39962	0.5624
	6.84662	1.40945
	5.411	0.0762174
	8.02178	One value was missed because of a machine error

## Sheet: Fig1m
Fig1m
	Con+4OHT			iAKO+4OHT
Lats1	0.954	0.818	1.228	0.74	0.602	0.613
Lats2	0.846	0.773	1.381	0.736	0.616	0.66
Cyr61	0.951	0.863	1.186	2.528	2.251	2.599
Wisp2	1.033	0.923	1.044	1.465	1.285	1.361

## Sheet: Fig1n
Fig1n
	Con+4OHT			iAKO+4OHT
Pparg	1.022	0.888	1.09	0.814	0.639	0.606
Cebpa	1.088	0.867	1.045	0.564	0.524	0.525
Plin1	1.026	0.825	1.149	0.571	0.511	0.491
Fabp4	1.101	0.931	0.968	0.429	0.387	0.362
Fasn	1.081	0.812	1.107	0.25	0.196	0.238
Acc1	1.032	0.863	1.105	0.367	0.25	0.326

## Sheet: Fig2a
Fig2A
	Con						AKO
Pref1	0.795481	0.806805	1.1639	0.958503	1.27388	1.00143	1.05775	1.54741	1.13747	1.3314	1.51244
Sca1	0.735306	0.715163	0.949295	0.728397	1.39013	1.48171	2.16725	2.06927	1.98938	1.92289	2.81913
Pdgfra	0.866002	0.640906	1.42439	0.714447	1.0456	1.30865	1.45368	1.73394	1.31534	1.49281	1.24093
Pdgfrb	0.91888	0.77507	0.799302	1.04347	1.35751	1.10577	1.20799	0.811433	1.00519	0.999775	0.924525

## Sheet: Fig 2d
Fig2D	Adipogenic cocktail (-)			Adipogenic cocktail (+)
Pparg	1.081	0.932	0.987	9.615	6.513	7.444
Cebpa	0.975	1.053	0.972	20.482	18.775	19.913
Plin1	1.152	0.904	0.943	1.866	2.46	2.677
Fasn	1.098	1.019	0.883	10.37	8.249	7.778
Acc1	0.776	1.21	1.013	9.167	6.548	11.132

## Sheet: Fig 2g
	Fig2G
	CD	Rosi Diet
	0.148	0.246
	0.125	0.237
	0.127	0.229
	0.125	0.894
	0.146	0.666
	0.179	1.167
	0.097
	0.168

## Sheet: Fig2h
	Fig2H
	CD	Rosi Diet
	0.105	0.457
	0.121	0.374
	0.115	0.334
	0.119	0.54
	0.082	0.399
	0.056	0.738
	0.053
	0.086

## Sheet: Fig2i
Fig2i
	CD								Rosi Diet
Pparg	1.3	1.071	0.782	1.186	0.661	0.793	0.806	1.401	5.197	5.666	2.49	23.763	3.482	18
Cebpa	0.82	1.209	0.753	1.473	0.745	0.868	0.991	1.141	4.331	3.771	1.854	6.059	1.148	7.153
Plin1	1.155	1.018	0.627	1.337	0.863	0.35	0.806	1.844	13.488	8.627	6.64	13.897	0.826	17.996
Fabp4	1.393	1.177	0.806	1.031	0.592	0.62	1.233	1.147	5.848	3.654	2.526	16.289	1.861	16.64
Fasn	1.117	0.878	0.71	0.852	1.442	0.615	1.642	0.743	23.901	10.189	9.791	5.911	0.927	10.778
Acc1	1.136	1.106	0.798	0.905	1.055	1.052	1.182	0.766	11.22	6.238	4.418	14.399	2.238	13.302

[truncated: 71 more sheets: Fig3a, Fig3b, Fig3c, Fig3d, Fig3e, Fig3g, Fig4a, Fig4b, Fig4c, Fig4d, Fig4e, Fig4f, Fig4g, Fig4h, Fig4i, Fig5a, Fig5b, Fig5c, Fig5d, Fig5e …]
